# Supplementary material for: No Evidence of Interaction Between FADS2 Genotype and Breastfeeding on Cognitive or Other Traits in the UK Biobank
Source: Behav Genet. 2024 Dec 9;55(2):86–102. doi: 10.1007/s10519-024-10210-0 (PMC11882634; doi:10.1007/s10519-024-10210-0)
Supplement: Supplementary file 2 — Supplementary file2 (XLSX 265 KB) [file 10519_2024_10210_MOESM2_ESM.xlsx]

## Sheet: 1-ListGenotypes
Supplementary Table 1 - Variant characteristics
Minor allele frequency is calculated after exclusions (N = 335,650)
rsid	Chromosome	Position	Minor allele	Major allele	MAF	Directly genotyped?	HWE χ² exact p-value	Info	DHA-increasing allele	Source for DHA-increasing allele	LD
rs1535	11	61597972	G	A	0.347774	Yes	0.848677	1	A	ieugwasr::associations("rs1535", "met-d-DHA")	rs174575 r² = 0.68; rs174583 r² = 0.96
rs174575	11	61602003	G	C	0.274892	No	0.542878	0.997972	C	ieugwasr::associations( "rs174575", "met-d-DHA")	rs1535 r² = 0.68; rs174583 r² = 0.69
rs174583	11	61609750	T	C	0.3546	Yes	0.467824	1	C	ieugwasr::associations("rs174583", "met-d-DHA")	rs1535 r² = 0.96; rs174575 r² = 0.69

## Sheet: LD
LD matrix
LD is reported in r² aligned on the reference allele
SNP	rs1535	rs174575	rs174583
rs1535	1	0.676121	0.957493
rs174575	0.676121	1	0.687409
rs174583	0.957493	0.687409	1

## Sheet: 2-AssocFADS2
Supplementary Table 2 - Association between variants in the FADS2 gene and fatty acid levels
Summary statistics taken from Borges et al., 2022, BMC Med and extracted from openGWAS using the function ieugwasr::associations(proxies=FALSE). The results are aligned on the DHA-increasing allele on the forward strand
	Dataset	rs1535		rs174575		rs174583
		β for A allele [95% CI]	p-value	β for C allele [95% CI]	p-value	β for C allele [95% CI]	p-value
Docosahexaenoic acid	met-d-DHA	0.29 [0.28, 0.29]	0	0.22 [0.21, 0.23]	0	0.28 [0.27, 0.29]	0
Linoleic acid	met-d-LA	−0.08 [−0.09, −0.07]	1.39991e-85	−0.07 [−0.08, −0.06]	9.8992e-53	−0.08 [−0.09, −0.07]	4.30031e-84
Omega-3 fatty acids	met-d-Omega_3	0.33 [0.33, 0.34]	0	0.26 [0.25, 0.27]	0	0.33 [0.32, 0.34]	0
Omega-6 fatty acids	met-d-Omega_6	0.02 [0.01, 0.02]	1.89998e-05	0.01 [0.00, 0.02]	0.02	0.02 [0.01, 0.02]	3.59998e-05
Polyunsaturated fatty acids	met-d-PUFA	0.10 [0.09, 0.10]	2.89734e-121	0.07 [0.06, 0.08]	7.00003e-61	0.09 [0.09, 0.10]	7.99834e-118
Ratio of docosahexaenoic acid to total fatty acids	met-d-DHA_pct	0.27 [0.26, 0.28]	0	0.21 [0.20, 0.22]	0	0.27 [0.26, 0.28]	0
Ratio of linoleic acid to total fatty acids	met-d-LA_pct	−0.18 [−0.19, −0.18]	0	−0.15 [−0.16, −0.14]	1.69824e-238	−0.18 [−0.19, −0.17]	0
Ratio of omega-3 fatty acids to total fatty acids	met-d-Omega_3_pct	0.39 [0.38, 0.40]	0	0.30 [0.29, 0.31]	0	0.38 [0.37, 0.39]	0
Ratio of omega-6 fatty acids to omega-3 fatty acids	met-d-Omega_6_by_Omega_3	−0.37 [−0.38, −0.36]	0	−0.29 [−0.30, −0.28]	0	−0.36 [−0.37, −0.35]	0
Ratio of polyunsaturated fatty acids to total fatty acids	met-d-PUFA_pct	0.12 [0.11, 0.13]	1.79887e-184	0.09 [0.08, 0.10]	2.99985e-96	0.12 [0.11, 0.13]	4.4978e-184
P-values around > 5e-308 were rounded to 0 as they were outside the floating point representation limit in R

## Sheet: 3-GeneralFeatures
Supplementary Table 3 - General sample characteristics by breastfeeding status
	Breastfed, N = 180,484	Bottlefed, N = 73,981	Missing, N = 81,185	Total, N = 335,650
Year of birth
Column1	Column2	Column3	Column4	Column5
Mean (SD)	1951 (8)	1954 (8)	1949 (7)	1951 (8)
Median [Range]	1950 [1936, 1970]	1955 [1937, 1970]	1947 [1936, 1970]	1950 [1936, 1970]
Sex
Column1	Column2	Column3	Column4	Column5
Female	99,622 (55%)	45,561 (62%)	35,045 (43%)	180,228 (54%)
Male	80,862 (45%)	28,420 (38%)	46,140 (57%)	155,422 (46%)
Townsend deprivation index
Column1	Column2	Column3	Column4	Column5
Mean (SD)	-1.71 (2.84)	-1.40 (3.03)	-1.45 (3.02)	-1.58 (2.93)
Median [Range]	-2.44 [-6.26, 10.56]	-2.23 [-6.26, 10.88]	-2.29 [-6.26, 10.82]	-2.36 [-6.26, 10.88]
N missing	195	104	99	398

## Sheet: 4-ListContinuousOutcomes
Supplementary Table 4 - Summary of assessment, units, and data transformation for continuous outcomes
Outcome	FID	Way of assessment	Assessment delivery	Domain	Regression type	N after exclusions	Outcome measured (before transformation in z-scores)	Data reduction strategy (for 2+ instances)	Time covariate	Notes
Verbal-numerical reasoning	20016, 20191	Performance test	In person/online	Cognitive performance	OLS	169776	Number of correct answers	First available instance	Age at assessment	13 questions in the assessment centre version, 14 question in the online version
Educational attainment	6138	Self-reported	In person	Sociodemographics	OLS	332939	ISCED years equivalence of highest qualification (1)	Max value	Age at reporting	If the same value was reported multiple times, the highest age was taken
Number of offspring	2405, 2734	Self-reported	In person	Sociodemographics	OLS	333065	Number of offspring	Max value	Age at reporting	If the same value was reported multiple times, the highest age was taken; participants >10 recoded as 10 (2)
Total cholesterol	30690	CHO-POD analysis on a Beckman Coulter AU5800	In person	Blood biochemistry	OLS	319504	mmol/L	First available instance	Age at assessment
LDL direct	30780	Enzymatic protective selection analysis on a Beckman Coulter AU5801	In person	Blood biochemistry	OLS	319012	mmol/L	First available instance	Age at assessment
HDL direct	30760	Enzymatic protective selection analysis on a Beckman Coulter AU5802	In person	Blood biochemistry	OLS	292113	mmol/L	First available instance	Age at assessment
Triglycerides	30870	GPO-POD analysis on a Beckman Coulter AU5802	In person	Blood biochemistry	OLS	315064	mmol/L	First available instance	Age at assessment
BMI	21001	Derived from physical measures taken at assessment centre	In person	Anthropometrics	OLS	330606	kg/m^2	First available instance	Age at assessment
Systolic blood pressure	93, 4080, 6153, 6177	Automated or manual reading (3)	In person	Cardiometabolic traits	OLS	333709	mmHg adjusted for medication use (3)	First available instance for automated reading, else manual	Age at assessment	First available instance of automated reading; if none available, manual reading (3)
Diastolic blood pressure	94, 4079, 6153, 6177	Automated or manual reading (3)	In person	Cardiometabolic traits	OLS	334270	mmHg adjusted for medication use (3)	First available instance for automated reading, else manual	Age at assessment	First available instance of automated reading; if none available, manual reading (3)
Matrix pattern completion	6373, 6374	Performance test	In person	Cognitive performance	OLS	19344	Number of correctly solved puzzles	First available instance	Age at assessment
Reaction time	20023	Performance test	In person	Cognitive performance	OLS	329013	log(average time to complete the task in milliseconds)	First available instance	Age at assessment
Tower rearranging	21004	Performance test	In person	Cognitive performance	OLS	19189	Number of puzzles correctly solved	First available instance	Age at assessment
Numeric memory	4282	Performance test	In person/online	Cognitive performance	OLS	111661	Max digits remembered	First available instance	Age at assessment
Visual memory	399, 20132	Performance test	In person/online	Cognitive performance	OLS	335531	log((number of incorrect matches in round 2) +1) (5, 7)	First available instance	Age at assessment	Heavily skewed and many 0s
Paired associate learning	20197	Performance test	In person	Cognitive performance	OLS	19573	Number of words correctly associated	First available instance	Age at assessment
Symbol digit substitution	23324, 23323	Performance test	In person/online	Cognitive performance	OLS	89817	Number of symbol digits made correctly (6)	First available instance	Age at assessment
Trailmaking #1	6348, 20156	Performance test	In person/online	Cognitive performance	OLS	83267	log(average time to complete trail (seconds)) (8)	First available instance	Age at assessment	Times > 250 excluded (9)
Trailmaking #2	6350, 20158	Performance test	In person/online	Cognitive performance	OLS	82734	log(average time to complete trail (seconds)) (8)	First available instance	Age at assessment	Part 2 is susceptible to increased error rates in people with dementia; times > 250 excluded (9)
Trailmaking #2-#1	6348, 6350, 20156, 20158	Performance test	In person/online	Cognitive performance	OLS	80928	time to complete trail 2 - time to complete trail 1 (seconds) (8)	First available instance	Age at assessment	2-1 used for screening in dementia patients, due to the increased error rates in part 2 but not in part 1; difference in time < -50 or > 150 excluded (9)
Notes
1: https://academic.oup.com/ije/article/51/3/885/6521336
2: https://www.nature.com/articles/s41467-021-25723-z
3: https://doi.org/10.1161/HYPERTENSIONAHA.121.17701
4: https://psycnet.apa.org/fulltext/1994-08189-001.html
5: https://journals.plos.org/plosone/article?id=10.1371/journal.pone.0154222#sec001
6: https://www.sciencedirect.com/science/article/pii/S0160289619300789
7: https://content.iospress.com/articles/journal-of-alzheimers-disease/jad210512#S1
8: https://www.nature.com/articles/mp2017189
9: https://www.tandfonline.com/doi/abs/10.1076/clin.12.2169.2005

## Sheet: 5-ListBinaryOutcomes
Supplementary Table 5 - Summary of assessment, units, and data transformation for binary outcomes
Outcome	FID	Way of assessment	Assessment delivery	Domain	Regression type	N after exclusions	N cases	N controls	Groups	Data reduction strategy (for 2+ instances)	Time covariate	Notes
Angina pectoris	6150	Self-reported	In person	Vascular diseases	Logistic	335650	10745	324406	1 = ever reported, 0 = never reported	Ever vs never	Min age when reported to UK Biobank OR max age without reporting	"Prefer not to answer" set to NA
Myocardial infarction	6150	Self-reported	In person	Vascular diseases	Logistic	335650	7907	327743	1 = ever reported, 0 = never reported	Ever vs never	Min age when reported to UK Biobank OR max age without reporting	"Prefer not to answer" set to NA
Stroke	6150	Self-reported	In person	Vascular diseases	Logistic	335650	5628	330382	1 = ever reported, 0 = never reported	Ever vs never	Min age when reported to UK Biobank OR max age without reporting	"Prefer not to answer" set to NA
Hayfever, allergic rhinitis, or eczema	6152	Self-reported	In person	Chronic diseases	Logistic	335650	79559	256091	1 = ever reported, 0 = never reported	Ever vs never	Date of birth	"I don't know" or "Prefer not to answer" set to NA, excluded cases under 35 or without a
Type-II diabetes	2443, 2986	Self-reported	In person	Metabolic diseases	Logistic	330260	11096	319164	1 = ever reported, 0 = never reported	Ever vs never diabetes, at least 1 reported instance on whether they were on insulin within one year of diagnosis or not	Min age when reported to UK Biobank OR max age without reporting	This field does not distinguish between Type-I and Type-II diabetes; "Prefer not to answer" set to NA

## Sheet: 6-ContinuousSingleDelivery
Supplementary Table 6 - Summary statistics of continuous traits with single assessment delivery mode by breastfeeding status
Outcomes are presented in SD of the original unit
	Breastfed, N = 180,484	Bottlefed, N = 73,981	Missing, N = 81,185	Total, N = 335,650
Years of schooling
Column1	Column2	Column3	Column4	Column5
Score
N	179355	73475	80109	332939
Mean (SD)	15.5 (4.8)	15.1 (4.7)	14.0 (5.1)	15.1 (4.9)
Median [Range]	15.0 [7.0, 20.0]	15.0 [7.0, 20.0]	15.0 [7.0, 20.0]	15.0 [7.0, 20.0]
Age at assessment
Mean (SD)	58 (8)	54 (9)	60 (8)	58 (8)
Median [Range]	59 [39, 82]	54 [39, 82]	61 [40, 81]	59 [39, 82]
Number of offspring
Column1	Column2	Column3	Column4	Column5
Score
N	179219	73480	80366	333065
Mean (SD)	1.80 (1.14)	1.73 (1.15)	1.75 (1.15)	1.77 (1.14)
Median [Range]	2.00 [0.00, 5.00]	2.00 [0.00, 5.00]	2.00 [0.00, 5.00]	2.00 [0.00, 5.00]
Age at assessment
Mean (SD)	58 (8)	54 (9)	60 (8)	58 (8)
Median [Range]	59 [39, 82]	54 [39, 82]	62 [40, 81]	59 [39, 82]
Total cholesterol
Column1	Column2	Column3	Column4	Column5
Score
N	171818	70547	77139	319504
Mean (SD)	5.73 (1.11)	5.68 (1.09)	5.65 (1.15)	5.70 (1.11)
Median [Range]	5.70 [2.29, 9.14]	5.64 [2.31, 9.14]	5.63 [2.29, 9.14]	5.67 [2.29, 9.14]
Age at assessment
Mean (SD)	57 (8)	54 (8)	59 (7)	57 (8)
Median [Range]	58 [39, 76]	53 [39, 75]	61 [40, 76]	58 [39, 76]
LDL cholesterol
Column1	Column2	Column3	Column4	Column5
Score
N	171564	70444	77004	319012
Mean (SD)	3.57 (0.85)	3.54 (0.83)	3.54 (0.87)	3.56 (0.85)
Median [Range]	3.54 [0.97, 6.18]	3.50 [1.02, 6.18]	3.51 [0.99, 6.18]	3.53 [0.97, 6.18]
Age at assessment
Mean (SD)	57 (8)	54 (8)	59 (7)	57 (8)
Median [Range]	58 [39, 76]	53 [39, 75]	61 [40, 76]	58 [39, 76]
HDL cholesterol
Column1	Column2	Column3	Column4	Column5
Score
N	157020	64342	70751	292113
Mean (SD)	1.46 (0.36)	1.45 (0.36)	1.40 (0.36)	1.44 (0.36)
Median [Range]	1.42 [0.38, 2.60]	1.41 [0.35, 2.60]	1.36 [0.32, 2.60]	1.40 [0.32, 2.60]
Age at assessment
Mean (SD)	57 (8)	54 (8)	59 (7)	57 (8)
Median [Range]	58 [39, 76]	53 [39, 75]	61 [40, 76]	58 [39, 76]
Triglycerides
Column1	Column2	Column3	Column4	Column5
Score
N	169629	69603	75832	315064
Mean (SD)	1.66 (0.84)	1.63 (0.85)	1.76 (0.86)	1.68 (0.85)
Median [Range]	1.46 [0.23, 4.82]	1.42 [0.23, 4.82]	1.56 [0.25, 4.82]	1.48 [0.23, 4.82]
Age at assessment
Mean (SD)	57 (8)	54 (8)	59 (7)	57 (8)
Median [Range]	58 [39, 76]	53 [39, 75]	61 [40, 76]	58 [39, 76]
Body mass index
Column1	Column2	Column3	Column4	Column5
Score
N	177928	72713	79965	330606
Mean (SD)	27.1 (4.3)	27.1 (4.5)	27.4 (4.3)	27.2 (4.3)
Median [Range]	26.5 [13.2, 41.6]	26.5 [13.8, 41.6]	27.0 [13.6, 41.6]	26.6 [13.2, 41.6]
Age at assessment
Mean (SD)	57 (8)	54 (8)	59 (7)	57 (8)
Median [Range]	58 [39, 73]	53 [39, 71]	61 [40, 79]	58 [39, 79]
Systolic blood pressure
Column1	Column2	Column3	Column4	Column5
Score
N	179458	73638	80613	333709
Mean (SD)	141 (20)	138 (20)	144 (20)	141 (20)
Median [Range]	139 [80, 203]	136 [83, 203]	143 [80, 203]	140 [80, 203]
Age at assessment
Mean (SD)	57 (8)	54 (8)	59 (7)	57 (8)
Median [Range]	58 [39, 81]	53 [39, 79]	61 [40, 81]	58 [39, 81]
Diastolic blood pressure
Column1	Column2	Column3	Column4	Column5
Score
N	179771	73669	80830	334270
Mean (SD)	84 (11)	84 (11)	85 (11)	84 (11)
Median [Range]	84 [51, 118]	83 [51, 118]	85 [51, 118]	84 [51, 118]
Age at assessment
Mean (SD)	57 (8)	54 (8)	59 (7)	57 (8)
Median [Range]	59 [39, 81]	53 [39, 79]	61 [40, 81]	58 [39, 81]
Matrix pattern completion
Column1	Column2	Column3	Column4	Column5
Score
N	11055	4448	3841	19344
Mean (SD)	8 (2)	8 (2)	8 (2)	8 (2)
Median [Range]	8 [2, 14]	8 [2, 14]	8 [2, 14]	8 [2, 14]
Age at assessment
Mean (SD)	65 (7)	61 (7)	66 (7)	64 (7)
Median [Range]	65 [47, 81]	61 [46, 82]	68 [48, 81]	65 [46, 82]
Reaction time
Column1	Column2	Column3	Column4	Column5
Score
N	177259	72644	79110	329013
Mean (SD)	548 (96)	539 (96)	560 (100)	549 (97)
Median [Range]	532 [231, 895]	523 [265, 895]	543 [262, 895]	534 [231, 895]
Age at assessment
Mean (SD)	57 (8)	54 (8)	59 (7)	57 (8)
Median [Range]	58 [39, 76]	53 [39, 71]	61 [40, 75]	58 [39, 76]
Tower rearranging
Column1	Column2	Column3	Column4	Column5
Score
N	10991	4415	3783	19189
Mean (SD)	10 (3)	10 (3)	10 (3)	10 (3)
Median [Range]	10 [1, 18]	10 [1, 18]	10 [1, 18]	10 [1, 18]
Age at assessment
Mean (SD)	65 (7)	61 (7)	66 (7)	64 (7)
Median [Range]	65 [47, 81]	61 [46, 82]	68 [48, 81]	65 [46, 82]
Paired associate learning
Column1	Column2	Column3	Column4	Column5
Score
N	11178	4496	3899	19573
Mean (SD)	7 (3)	7 (3)	7 (3)	7 (3)
Median [Range]	7 [0, 10]	8 [0, 10]	7 [0, 10]	7 [0, 10]
Age at assessment
Mean (SD)	65 (7)	62 (7)	66 (7)	64 (7)
Median [Range]	65 [47, 81]	61 [46, 82]	68 [48, 81]	65 [46, 82]

## Sheet: 7-CognitiveMultipleDelivery
Supplementary Table 7 - Summary statistics of continuous traits with multiple assessment delivery mode by breastfeeding status
	Breastfed, N = 180,484		Bottlefed, N = 73,981		Missing, N = 81,185
	Assessment centre	Online	Assessment centre	Online	Assessment centre	Online
Verbal-numerical reasoning
Column1	Column2	Column3	Column4	Column5	Column6	Column7
Score
N	74349	20550	28660	7639	31111	7467
Mean (SD)	6 (2)	6 (2)	6 (2)	6 (2)	6 (2)	5 (2)
Median [Range]	6 [0, 12]	6 [0, 11]	6 [0, 12]	6 [1, 11]	6 [0, 12]	5 [0, 11]
Age at assessment
Mean (SD)	59 (8)	63 (7)	55 (9)	60 (8)	60 (8)	65 (7)
Median [Range]	60 [40, 81]	64 [46, 79]	55 [40, 82]	60 [46, 77]	62 [40, 81]	67 [46, 78]
Numeric memory
Column1	Column2	Column3	Column4	Column5	Column6	Column7
Score
N	28477	34902	11757	12333	11691	12501
Mean (SD)	6.79 (1.25)	7.00 (1.38)	6.77 (1.25)	6.97 (1.37)	6.68 (1.27)	6.93 (1.40)
Median [Range]	7.00 [3.00, 11.00]	7.00 [3.00, 11.00]	7.00 [3.00, 11.00]	7.00 [3.00, 11.00]	7.00 [3.00, 11.00]	7.00 [3.00, 11.00]
Age at assessment
Mean (SD)	60 (8)	63 (7)	56 (9)	60 (8)	61 (8)	65 (7)
Median [Range]	61 [40, 81]	64 [45, 79]	56 [40, 82]	59 [45, 77]	62 [40, 81]	67 [45, 78]
Symbol digit substitution
Column1	Column2	Column3	Column4	Column5	Column6	Column7
Score
N	11010	40995	4411	14518	3807	15076
Mean (SD)	19 (5)	20 (5)	20 (5)	21 (5)	18 (5)	19 (5)
Median [Range]	19 [5, 34]	20 [5, 34]	20 [5, 34]	21 [5, 34]	18 [5, 33]	19 [5, 34]
Age at assessment
Mean (SD)	65 (7)	63 (7)	61 (7)	60 (8)	66 (7)	65 (7)
Median [Range]	65 [47, 81]	64 [45, 79]	61 [46, 82]	60 [45, 77]	68 [48, 81]	67 [45, 78]
Trailmaking path 1
Column1	Column2	Column3	Column4	Column5	Column6	Column7
Score
N	11052	37236	4447	13177	3846	13509
Mean (SD)	22 (8)	39 (13)	22 (7)	38 (13)	24 (8)	40 (14)
Median [Range]	21 [10, 103]	36 [15, 106]	20 [11, 106]	35 [16, 106]	22 [11, 94]	37 [16, 106]
Age at assessment
Mean (SD)	65 (7)	63 (7)	62 (7)	60 (8)	66 (7)	65 (7)
Median [Range]	65 [47, 81]	64 [45, 79]	61 [46, 81]	59 [45, 77]	68 [48, 81]	67 [45, 78]
Trailmaking path 2
Column1	Column2	Column3	Column4	Column5	Column6	Column7
Score
N	10709	37292	4317	13196	3701	13519
Mean (SD)	55 (21)	66 (23)	54 (21)	64 (23)	59 (23)	69 (24)
Median [Range]	51 [21, 172]	61 [21, 172]	49 [21, 172]	59 [24, 172]	54 [22, 171]	64 [23, 171]
Age at assessment
Mean (SD)	64 (7)	63 (7)	61 (7)	60 (8)	66 (7)	65 (7)
Median [Range]	65 [47, 81]	64 [45, 79]	61 [46, 81]	59 [45, 77]	68 [48, 81]	67 [45, 78]
Trailmaking path 2-1
Column1	Column2	Column3	Column4	Column5	Column6	Column7
Score
N	10405	36576	4221	12953	3570	13203
Mean (SD)	31 (15)	26 (16)	30 (15)	25 (16)	33 (16)	28 (16)
Median [Range]	29 [-27, 84]	23 [-27, 84]	28 [-21, 84]	23 [-26, 84]	30 [-15, 84]	25 [-25, 84]
Age at assessment
Mean (SD)	64 (7)	63 (7)	61 (7)	59 (8)	66 (7)	65 (7)
Median [Range]	65 [47, 81]	64 [45, 79]	61 [46, 81]	59 [45, 77]	67 [48, 81]	66 [45, 78]

## Sheet: 8-BinaryTraits
Supplementary Table 8 - Summary statistics of binary traits by breastfeeding status
	Breastfed, N = 180,484	Bottlefed, N = 73,981	Missing, N = 81,185	Total, N = 335,650
Angina
Column1	Column2	Column3	Column4	Column5
Status
Affected	5,185 (1.5%)	1,875 (0.6%)	3,685 (1.1%)	10,745 (3.2%)
Unaffected	175,071 (52%)	72,004 (21%)	77,331 (23%)	324,406 (97%)
Age at assessment
Mean (SD)	58 (8)	54 (9)	60 (8)	58 (8)
Median [Range]	59 [39, 82]	54 [39, 82]	62 [40, 81]	59 [39, 82]
Heart attack
Column1	Column2	Column3	Column4	Column5
Status
Affected	3,799 (1.1%)	1,263 (0.4%)	2,845 (0.8%)	7,907 (2.4%)
Unaffected	176,457 (53%)	72,616 (22%)	78,171 (23%)	327,244 (98%)
Age at assessment
Mean (SD)	58 (8)	54 (9)	60 (8)	58 (8)
Median [Range]	59 [39, 82]	54 [39, 82]	62 [40, 81]	59 [39, 82]
Stroke
Column1	Column2	Column3	Column4	Column5
Status
Affected	2,622 (0.8%)	947 (0.3%)	1,699 (0.5%)	5,268 (1.6%)
Unaffected	177,634 (53%)	72,932 (22%)	79,317 (24%)	329,883 (98%)
Age at assessment
Mean (SD)	58 (8)	54 (9)	60 (8)	58 (8)
Median [Range]	59 [39, 82]	54 [39, 82]	62 [40, 81]	59 [39, 82]
Type-II Diabetes
Column1	Column2	Column3	Column4	Column5
Status
Affected	5,747 (1.7%)	1,889 (0.6%)	3,460 (1.0%)	11,096 (3.4%)
Unaffected	172,085 (52%)	70,940 (21%)	76,139 (23%)	319,164 (97%)
Age at assessment
Mean (SD)	58 (8)	54 (9)	60 (8)	58 (8)
Median [Range]	59 [39, 82]	54 [39, 81]	62 [40, 81]	59 [39, 82]
Hayfever, rhinitis, or eczema
Column1	Column2	Column3	Column4	Column5
Status
Affected	44,005 (24%)	18,658 (25%)	16,896 (21%)	79,559 (24%)
Unaffected	136,328 (76%)	55,244 (75%)	64,135 (79%)	255,707 (76%)
Date of birth
Median [Range]	1,950 [1,936, 1,970]	1,955 [1,937, 1,970]	1,947 [1,936, 1,970]	1,950 [1,936, 1,970]
Percentages are relative to each column

## Sheet: 9-YearsOfSchoolingConversion
Supplementary Table 9 -Equivalence between qualification type and years of education
From Carter et al., 2022, BMJ
Qualification (As reported in UK Biobank)	ISCED	Years of education
College or University degree	5	20
NVQ or HND or HNC or equivalent	5	19
Other prof. qual. eg: nursing, teaching	4	15
A levels/AS levels or equivalent	3	13
O levels/GCSEs or equivalent	2	10
CSEs or equivalent	2	10
None of the above	1	7
Prefer not to answer	Excluded

[truncated: 12 more sheets: 10-AssocCognitiveMD, 11-AssocContinuous, 12-AssocBinary, 13-ResultsByBfWhiteBritishAdd, 14-ResultsIntWhiteBritishAdd, 15-ResultsByBfWhiteBritishRec, 16-ResultsIntWhiteBritishRec, 17-ResultsByBfAnyAncestryAdd, 18-ResultsIntAnyAncestryAdd, 19-ResultsByBfAnyAncestryRec, 20-ResultsIntAnyAncestryRec, 21-MainEffectSNPComparison]
